# Supplementary material for: Mitochondrial Haplogroup Influences Motor Function in Long-Term HIV-1-Infected Individuals
Source: PLoS One. 2016 Oct 6;11(10):e0163772. doi: 10.1371/journal.pone.0163772 (PMC5053473; doi:10.1371/journal.pone.0163772)
Supplement: S1 File — Stepwise linear regressions were performed in SPSS. Independent variables included age, gender, 7 sub-haplogroups that met the 5% threshold cut off (binary variables: L1b, L1c, L2a, L3b, L3d, L3e, non-Ls), years on cART therapy and years since HIV-diagnosis. The three regressions are displayed in separate tables for each dependent variable/neuroscore. A) Psychomotor speed. Model summary displaying the best predictor for psychomotor speed as identified by SPSS in terms of R squared value. ANOVA table showing significance for the model. Coefficient table representing Beta values for the model. B) Executive/working memory. Model summary displaying the best predictors for working memory as identified by SPSS in terms of R squared value. ANOVA table showing significance for each model. Coefficient table representing Beta values for each model. C) Declarative memory. Model summary displaying the best predictors for declarative memory as identified by SPSS in terms of R squared value. ANOVA table showing significance for each model. Coefficient table representing Beta values for each model. (ZIP) [file pone.0163772.s003.zip]

Archive with 7 entries (6 files):
- supptable1A.tif
- __MACOSX/
- __MACOSX/._supptable1A.tif
- supptable1B.tif
- __MACOSX/._supptable1B.tif
- supptable1C.tif
- __MACOSX/._supptable1C.tif
