# Supplementary material for: Mitochondrial Haplogroup Influences Motor Function in Long-Term HIV-1-Infected Individuals
Source: PLoS One. 2016 Oct 6;11(10):e0163772. doi: 10.1371/journal.pone.0163772 (PMC5053473; doi:10.1371/journal.pone.0163772)
Supplement: S3 Table — Patient ID (Patient unique identifier), Haplofind (full haplogroup assignment from Haplofind website), MajorHap (Major Haplogroup i.e. first 2 characters of the full haplogroup assignment), MajorHap Class (Categorical groupings of Major Haplogroups for statistical analysis), Subhap (Sub Haplogroup i.e. first 3 characters of the full haplogroup assignment, Subhap Class (Categorical groupings of Major Haplogroups for statistical analysis). (ZIP) [file pone.0163772.s007.zip]

Archive with 7 entries (6 files):
- Supptable5-1.tif
- __MACOSX/
- __MACOSX/._Supptable5-1.tif
- Supptable5-2.tif
- __MACOSX/._Supptable5-2.tif
- Supptable5-3.tif
- __MACOSX/._Supptable5-3.tif
