# Supplementary material for: Mitochondrial Haplogroup Influences Motor Function in Long-Term HIV-1-Infected Individuals
Source: PLoS One. 2016 Oct 6;11(10):e0163772. doi: 10.1371/journal.pone.0163772 (PMC5053473; doi:10.1371/journal.pone.0163772)
Supplement: S4 Table — Table containing accession numbers for the submission of two fastq read files for each patient (paired end reads) submitted to NCBI Sequence read archive BioProject number PRJNA321053 SRA accession: SRP074574. (ZIP) [file pone.0163772.s008.zip]

Archive with 9 entries (8 files):
- Supptable6-1.tif
- __MACOSX/
- __MACOSX/._Supptable6-1.tif
- Supptable6-2.tif
- __MACOSX/._Supptable6-2.tif
- Supptable6-3.tif
- __MACOSX/._Supptable6-3.tif
- Supptable6-4.tif
- __MACOSX/._Supptable6-4.tif
